# Supplementary material for: Do Reported Effects of Acute Aerobic Exercise on Subsequent Higher Cognitive Performances Remain if Tested against an Instructed Self-Myofascial Release Training Control Group? A Randomized Controlled Trial
Source: PLoS One. 2016 Dec 8;11(12):e0167818. doi: 10.1371/journal.pone.0167818 (PMC5145178; doi:10.1371/journal.pone.0167818)
Supplement: S1 Table — (XLS) [file pone.0167818.s003.xls]

## Sheet: Data Set 1
participant_#	age	gender	height	weight	BMI	school_years	education_level	occupation	smoker	cigarettes_day	watts_per_Kg	MWTB_Score	MWTB_categories	group	HR_t0	HR_t1	LAC_t0	LAC_t1	Stroop_reading_RT_t0	Stroop_reading_RT_t1	Stroop_naming_RT_t0	Stroop_naming_RT_t1	Stroop_effect_RT_t0	Stroop_effect_RT_t1	TMT_A_t0	TMT_A_t1	TMT_B_t0	TMT_B_t1	FR_primacy_t0	FR_primacy_t1	FR_middle_t0	FR_middle_t1	FR_recency_t0	FR_recency_t1	FR_total_t0	FR_total_t1	Stroop_pre_duration	TMT_pre_duration	Stroop_post_duration	TMT_post_duration	Diff_Stroop_reading_t1minust0	Diff_LAC_t1minust0	Diff_RTreading_t1minust0	Diff_RTnaming_t1minust0	Diff_Stroop_effect_t1minust0	Diff_TMT_A_t1minust0	Diff_TMT_B_t1minust0	Diff_HR_t1minust0	Diff_primacy_t1minust0
1	27	2	1.82	99	29.8877	13	5	1	0	0	3.23232	28	3	1	53	54	0.68	0.88	0.543	0.542	0.535	0.565	0.051	0.033	16.5	14.4	19	16.8	6	4	7	5	1	5	14	14	1899-12-31 00:09:00	1899-12-31 00:02:00	1899-12-31 00:08:00	1899-12-31 00:02:00	-0.001	0.2	0.001	-0.03	0.018	-2.1	-2.2	1	-2
2	28	2	1.78	60	18.937	13	3	3	0	0	3.33333	27	3	1	105	78	1.01	0.51	0.706	0.651	0.718	0.622	0.061	0.16	17.5	22.6	27.6	22.8	6	3	8	7	4	4.5	18	14.5	1899-12-31 00:11:00	1899-12-31 00:02:00	1899-12-31 00:10:00	1899-12-31 00:02:00	-0.055	-0.5	0.055	0.096	-0.099	5.1	-4.8	-27	-3
3	25	2	1.88	96	27.1616	13	3	3	0	0	3.02083	23	3	2	51	83	0.89	1.28	0.77	0.717	0.652	0.589	0.115	0.188	14	16.9	24.2	22.2	5	3	3.5	2	1	4	9.5	9	1899-12-31 00:14:00	1899-12-31 00:03:00	1899-12-31 00:12:00	1899-12-31 00:02:00	-0.053	0.39	0.053	0.063	-0.073	2.9	-2	32	-2
4	21	2	1.87	73	20.8756	13	3	3	0	0	4.79452	27	3	4	74	101	1.07	2.48	0.756	0.608	0.71	0.604	0.206	0.166	19.2	12.9	32.8	22	7	9	12	8	4	5	23	22	1899-12-31 00:12:00	1899-12-31 00:03:00	1899-12-31 00:09:00	1899-12-31 00:01:00	-0.148	1.41	0.148	0.106	0.04	-6.3	-10.8	27	2
5	22	2	1.84	79	23.3341	12	3	3	0	0	2.53165	34	5	3	120	106	1.39	1.37	0.652	0.525	0.571	0.491	0.171	0.139	16	13.2	20.2	16.6	8	4	6	6	7	4	21	14	1899-12-31 00:09:00	1899-12-31 00:03:00	1899-12-31 00:08:00	1899-12-31 00:01:00	-0.127	-0.02	0.127	0.08	0.032	-2.8	-3.6	-14	-4
6	25	1	1.58	60	24.0346	13	3	1	0	0	3.83333	27	3	3	83	71	1.72	1.54	0.578	0.534	0.542	0.51	0.064	0.071	14.2	13.5	17.8	17.8	6	6	2	2	1	3	9	11	1899-12-31 00:11:00	1899-12-31 00:02:00	1899-12-31 00:08:00	1899-12-31 00:02:00	-0.044	-0.18	0.044	0.032	-0.007	-0.7	0	-12	0
7	26	2	1.78	76	23.9869	13	5	1	0	0	3.42105	24	3	3	64	85	0.72	1.01	0.798	0.714	0.693	0.635	0.138	0.098	18.4	16.1	33.9	29.4	5	4	5	6	2	1	12	11	1899-12-31 00:13:00	1899-12-31 00:03:00	1899-12-31 00:11:00	1899-12-31 00:01:00	-0.084	0.29	0.084	0.058	0.04	-2.3	-4.5	21	-1
8	26	2	1.78	78	24.6181	13	5	1	0	0	4.10256	33	4	3	80	83	1.94	1.12	0.535	0.487	0.482	0.432	0.037	0.068	12.4	10.1	13.9	11.8	6	2	6	11	5	3	17	16	1899-12-31 00:08:00	1899-12-31 00:01:00	1899-12-31 00:07:00	1899-12-31 00:01:00	-0.048	-0.82	0.048	0.05	-0.031	-2.3	-2.1	3	-4
9	32	2	1.85	82	23.9591	13	5	1	0	0	3.90244	35	5	3	86	90	1.24	1.2	0.699	0.619	0.611	0.588	0.105	0.119	13.9	11.9	18	19.1	7	5	12	9	4	8	23	22	1899-12-31 00:11:00	1899-12-31 00:02:00	1899-12-31 00:09:00	1899-12-31 00:02:00	-0.08	-0.04	0.08	0.023	-0.014	-2	1.1	4	-2
10	29	1	1.7	56	19.3772	13	5	1	0	0	3.03571	29	3	1	83	71	1.45	1.01	0.781	0.681	0.73	0.655	-0.007	0.018	19	16.6	24.1	18.8	4	3	12	6.5	6	4	22	13.5	1899-12-31 00:10:00	1899-12-31 00:02:00	1899-12-31 00:09:00	1899-12-31 00:01:00	-0.1	-0.44	0.1	0.075	-0.025	-2.4	-5.3	-12	-1
11	35	2	1.75	74	24.1633	13	5	1	0	0	3.51351	31	4	1	83	80	1.37	1.13	0.635	0.634	0.669	0.675	0.035	0.032	17.3	16.8	21.5	27.6	3	4	4	3	0	1	7	8	1899-12-31 00:10:00	1899-12-31 00:02:00	1899-12-31 00:10:00	1899-12-31 00:01:00	-0.001	-0.24	0.001	-0.006	0.003	-0.5	6.1	-3	1
12	23	1	1.69	73	25.5593	13	3	3	0	0	3.15068	35	5	2	75	64	0.85	0.78	0.721	0.665	0.785	0.638	0.041	0.072	13.4	12.1	15.8	17.4	4	6	12	9	7	4	23	19	1899-12-31 00:11:00	1899-12-31 00:02:00	1899-12-31 00:10:00	1899-12-31 00:01:00	-0.056	-0.07	0.056	0.147	-0.031	-1.3	1.6	-11	2
13	23	1	1.68	60	21.2585	13	3	1	0	0	3.33333	31	4	1	73	71	1.34	0.95	0.993	0.721	0.808	0.594	-0.035	0.108	14.4	14.2	26.8	21.1	4	3	3	5	2	3	9	11	1899-12-31 00:12:00	1899-12-31 00:02:00	1899-12-31 00:09:00	1899-12-31 00:01:00	-0.272	-0.39	0.272	0.214	-0.143	-0.2	-5.7	-2	-1
14	25	1	1.7	59	20.4152	13	5	1	0	0	3.38983	27	3	4	72	116	1.37	3.29	0.721	0.626	0.699	0.683	0.174	0.2	17.1	15.5	33.7	27.6	5	4	2.5	4	1	3	8	11	1899-12-31 00:12:00	1899-12-31 00:03:00	1899-12-31 00:11:00	1899-12-31 00:02:00	-0.095	1.92	0.095	0.016	-0.026	-1.6	-6.1	44	-1
15	22	1	1.72	67	22.6474	13	3	3	0	0	3.8806	27	3	2	67	60	1.56	1.03	0.694	0.567	0.551	0.503	0.156	0.097	15	14.6	25.2	22.1	3	3	4	4	3	5	10	12	1899-12-31 00:09:00	1899-12-31 00:03:00	1899-12-31 00:08:00	1899-12-31 00:02:00	-0.127	-0.53	0.127	0.048	0.059	-0.4	-3.1	-7	0
16	24	2	1.82	79	23.8498	13	3	1	0	0	3.67089	33	4	3	83	86	0.93	2.38	0.631	0.552	0.58	0.55	0.052	0.037	17.8	14.8	23.6	21.9	5	5	5	7	6.5	3	16.5	15	1899-12-31 00:09:00	1899-12-31 00:02:00	1899-12-31 00:08:00	1899-12-31 00:01:00	-0.079	1.45	0.079	0.03	0.015	-3	-1.7	3	0
18	24	1	1.76	59	19.047	13	3	3	0	0	2.88136	25	3	1	70	63	0.77	0.73	0.63	0.552	0.559	0.536	0.163	0.184	17.1	15.4	23.6	20	3	0	3	7.5	3	3	9	10.5	1899-12-31 00:11:00	1899-12-31 00:02:00	1899-12-31 00:09:00	1899-12-31 00:01:00	-0.078	-0.04	0.078	0.023	-0.021	-1.7	-3.6	-7	-3
19	21	2	1.82	90	27.1706	10	4	4	1	4	2.88889	27	3	3	78	84	1.38	1.61	0.774	0.651	0.773	0.713	0.092	0.071	19.7	16	21.5	17.5	5	5	2	6	2	4	9	15	1899-12-31 00:12:00	1899-12-31 00:03:00	1899-12-31 00:10:00	1899-12-31 00:02:00	-0.123	0.23	0.123	0.06	0.021	-3.7	-4	6	0
20	22	1	1.69	62	21.7	13	5	1	0	0	3.70968	19	2	1	55	53	1.31	0.57	0.552	0.5	0.516	0.508	0.048	0.043	15.6	17.6	23.8	21.4	5	4	7	7	6	4	18	15	1899-12-31 00:09:00	1899-12-31 00:01:00	1899-12-31 00:07:00	1899-12-31 00:02:00	-0.052	-0.74	0.052	0.008	0.005	2	-2.4	-2	-1
21	31	2	1.75	70	22.8571	13	5	4	0	0	4.57143	19	2	2	81	59	0.52	0	0.736	0.648	0.713	0.683	0.051	-0.007	13.6	13.4	32.3	22	4	5	5.5	4.5	3.5	5	13	14.5	1899-12-31 00:12:00	1899-12-31 00:02:00	1899-12-31 00:10:00	1899-12-31 00:01:00	-0.088	-0.52	0.088	0.03	0.058	-0.2	-10.3	-22	1
22	27	2	1.91	120	22.894	13	3	3	0	0	2.41667	30	3	2	71	59	1.03	0	0.711	0.635	0.67	0.673	0.051	0.156	12.6	12.7	18.5	17.2	4	4	3	2	3	3	10	9	1899-12-31 00:11:00	1899-12-31 00:02:00	1899-12-31 00:10:00	1899-12-31 00:02:00	-0.076	-1.03	0.076	-0.003	-0.105	0.1	-1.3	-12	0
23	25	2	1.9	79	21.8837	13	3	3	0	0	4.05063	31	4	4	79	121	0.87	4.4	0.511	0.471	0.574	0.475	0.016	0.083	13.1	12.3	31.5	23.1	6	1	5	8	2	2	13	11	1899-12-31 00:09:00	1899-12-31 00:02:00	1899-12-31 00:08:00	1899-12-31 00:02:00	-0.04	3.53	0.04	0.099	-0.067	-0.8	-8.4	42	-5
24	25	2	1.78	69	21.7776	13	3	1	0	0	4.2029	33	4	4	59	102	0.81	3.95	0.66	0.64	0.651	0.581	0.006	0.045	16.2	16.9	20.4	19	4	7	4	4	2	3	10	14	1899-12-31 00:11:00	1899-12-31 00:02:00	1899-12-31 00:10:00	1899-12-31 00:01:00	-0.02	3.14	0.02	0.07	-0.039	0.7	-1.4	43	3
25	22	2	1.8	85	26.2346	13	3	1	0	0	3.05882	30	3	2	56	70	0.81	0.98	0.495	0.464	0.479	0.457	0.106	0.099	17.4	17	21.1	22.9	7	5	6	5.5	3	6	16	16.5	1899-12-31 00:09:00	1899-12-31 00:02:00	1899-12-31 00:08:00	1899-12-31 00:02:00	-0.031	0.17	0.031	0.022	0.007	-0.4	1.8	14	-2
26	28	1	1.72	63	21.2953	13	5	2	0	0	3.65079	25	3	4	69	123	1.01	2.94	0.576	0.545	0.516	0.488	0.077	0.049	14.8	15	18.5	17.6	3	3	4	4	2	2	9	9	1899-12-31 00:08:00	1899-12-31 00:03:00	1899-12-31 00:08:00	1899-12-31 00:01:00	-0.031	1.93	0.031	0.028	0.028	0.2	-0.9	54	0
27	26	2	1.88	73	20.6541	13	3	1	0	0	3.9726	27	3	1	82	65	1.05	0.86	0.677	0.597	0.593	0.527	0.08	0.075	16.1	14.6	19.1	24	2	2	7	5	1	5	10	12	1899-12-31 00:10:00	1899-12-31 00:03:00	1899-12-31 00:09:00	1899-12-31 00:02:00	-0.08	-0.19	0.08	0.066	0.005	-1.5	4.9	-17	0
28	21	2	1.85	72	21.0373	13	3	1	0	0	4.02778	31	4	3	58	82	1.31	1.58	0.629	0.534	0.648	0.588	0.023	0.082	15.1	14.9	25.9	17.1	5	8	6	4.5	6	2.5	17	15	1899-12-31 00:09:00	1899-12-31 00:02:00	1899-12-31 00:09:00	1899-12-31 00:01:00	-0.095	0.27	0.095	0.06	-0.059	-0.2	-8.8	24	3
29	21	1	1.7	60	20.7612	13	3	1	0	0	2.83333	26	3	3	95	82	0.79	0.86	0.554	0.546	0.539	0.51	0.058	0.143	14.6	14.4	21	19.1	7	2	5	7	4	3	16	12	1899-12-31 00:09:00	1899-12-31 00:02:00	1899-12-31 00:08:00	1899-12-31 00:02:00	-0.008	0.07	0.008	0.029	-0.085	-0.2	-1.9	-13	-5
30	22	2	1.81	76	23.1983	13	3	1	0	0	3.81579	29	3	1	85	60	1.29	0.82	0.605	0.641	0.617	0.545	0.022	0.107	14.7	14.3	23.6	17.6	7	6	0	0	0	0	7	6	1899-12-31 00:09:00	1899-12-31 00:02:00	1899-12-31 00:09:00	1899-12-31 00:01:00	0.036	-0.47	-0.036	0.072	-0.085	-0.4	-6	-25	-1
31	21	1	1.63	52	19.5717	12	3	1	0	0	3.84615	30	3	2	62	65	0.94	0.67	0.574	0.535	0.66	0.558	-0.063	0.038	16.8	15.8	20.6	21.1	4	5	11	5	3	2	18	12	1899-12-31 00:09:00	1899-12-31 00:03:00	1899-12-31 00:08:00	1899-12-31 00:01:00	-0.039	-0.27	0.039	0.102	-0.101	-1	0.5	3	1
32	19	1	1.77	64	20.4284	12	3	1	0	0	3.59375	26	3	4	76	142	0.96	5.89	0.583	0.519	0.565	0.498	0.029	0.043	11.9	15.1	27.2	15.2	6	2	7	7	2	4	15	13	1899-12-31 00:08:00	1899-12-31 00:02:00	1899-12-31 00:08:00	1899-12-31 00:01:00	-0.064	4.93	0.064	0.067	-0.014	3.2	-12	66	-4
33	22	2	1.75	68	22.2041	13	3	3	0	0	3.82353	29	3	4	74	101	0.88	3.25	0.7	0.602	0.661	0.566	0.054	0.104	14.7	16.8	19.9	19	5	7	6	2	2	3	13	12	1899-12-31 00:10:00	1899-12-31 00:02:00	1899-12-31 00:09:00	1899-12-31 00:01:00	-0.098	2.37	0.098	0.095	-0.05	2.1	-0.9	27	2
34	19	2	1.78	75	23.6713	12	3	1	0	0	4.26667	29	3	2	77	66	1.35	1.1	0.547	0.506	0.523	0.511	0.1	0.139	12.6	10.7	15.1	13	4	5	4	6	5	5.5	13	16.5	1899-12-31 00:09:00	1899-12-31 00:02:00	1899-12-31 00:08:00	1899-12-31 00:02:00	-0.041	-0.25	0.041	0.012	-0.039	-1.9	-2.1	-11	1
35	21	2	1.75	72	23.5102	13	3	1	0	0	3.19444	22	3	4	57	104	0.64	7.96	0.755	0.608	0.681	0.601	0.033	0.06	16.5	14.7	22.9	18.3	2	1	5	3	1	2	8	6	1899-12-31 00:12:00	1899-12-31 00:03:00	1899-12-31 00:11:00	1899-12-31 00:02:00	-0.147	7.32	0.147	0.08	-0.027	-1.8	-4.6	47	-1
36	23	2	1.9	76	21.0526	13	3	1	0	0	4.21053	31	4	4	68	110	1.16	7.62	0.604	0.558	0.647	0.628	0.095	0.141	16.8	16.8	20	22.4	4	6	6	6	3	5	13	17	1899-12-31 00:11:00	1899-12-31 00:02:00	1899-12-31 00:09:00	1899-12-31 00:02:00	-0.046	6.46	0.046	0.019	-0.046	0	2.4	42	2
37	20	2	1.9	91	25.2078	13	3	1	0	0	3.84615	27	3	1	76	63	1.03	0.6	0.625	0.587	0.559	0.482	0.039	0.1	14.6	11.8	31.7	21	4	6	9	5	2	5	15	16	1899-12-31 00:09:00	1899-12-31 00:02:00	1899-12-31 00:08:00	1899-12-31 00:01:00	-0.038	-0.43	0.038	0.077	-0.061	-2.8	-10.7	-13	2
38	25	2	1.78	73	23.04	13	5	1	0	0	4.38356	29	3	2	82	67	1.22	0.91	0.591	0.56	0.577	0.585	0.12	0.05	13.1	10.2	16.1	14	4	4	8.5	10	2	5	14.5	19	1899-12-31 00:09:00	1899-12-31 00:02:00	1899-12-31 00:09:00	1899-12-31 00:01:00	-0.031	-0.31	0.031	-0.008	0.07	-2.9	-2.1	-15	0
39	21	1	1.74	61	20.148	13	3	1	0	0	3.77049	24	3	3	78	67	1.96	0.67	0.641	0.579	0.589	0.553	0.077	0.096	16.3	13.9	28.5	22.7	5	4	6	5	4	2	15	11	1899-12-31 00:10:00	1899-12-31 00:02:00	1899-12-31 00:09:00	1899-12-31 00:01:00	-0.062	-1.29	0.062	0.036	-0.019	-2.4	-5.8	-11	-1
40	21	2	1.74	67	22.1297	12	5	1	0	0	4.77612	26	3	1	76	56	5.01	1.12	0.674	0.65	0.604	0.567	0.021	0.031	19.4	17.1	19.4	22.5	5	7.5	4	10	3	2	12	19.5	1899-12-31 00:10:00	1899-12-31 00:04:00	1899-12-31 00:08:00	1899-12-31 00:03:00	-0.024	-3.89	0.024	0.037	-0.01	-2.3	3.1	-20	2.5
41	19	2	1.84	85	25.1063	12	3	1	0	0	3.76471	33	4	3	55	75	0.86	1.03	0.61	0.523	0.555	0.501	0.063	0.103	14.7	14	15.4	15.4	6	1	9	6	6	4	21	11	1899-12-31 00:12:00	1899-12-31 00:04:00	1899-12-31 00:09:00	1899-12-31 00:03:00	-0.087	0.17	0.087	0.054	-0.04	-0.7	0	20	-5
42	28	2	1.98	78	19.8959	13	5	2	0	0	4.10256	31	4	3	96	87	0.94	1.72	0.715	0.564	0.586	0.533	0.081	0.066	17.2	17.2	22.8	21.2	4	6.5	3	3	2	4	9	13.5	1899-12-31 00:09:00	1899-12-31 00:03:00	1899-12-31 00:08:00	1899-12-31 00:02:00	-0.151	0.78	0.151	0.053	0.015	0	-1.6	-9	2.5
43	28	2	1.79	84	26.2164	13	5	2	0	0	3.45238	36	5	2	76	63	1.39	1.26	0.706	0.684	0.599	0.702	0.08	0.006	13	13.7	19.2	20.9	5	2	6	9	4	5	15	16	1899-12-31 00:10:00	1899-12-31 00:02:00	1899-12-31 00:09:00	1899-12-31 00:02:00	-0.022	-0.13	0.022	-0.103	0.074	0.7	1.7	-13	-3
44	23	2	1.92	81	21.9727	13	3	3	1	8	3.58025	28	3	2	77	66	1.05	1.03	0.625	0.609	0.602	0.543	0.051	0.033	12.8	11.8	18.7	21.3	4	4	7.5	9	3	5	14.5	18	1899-12-31 00:09:00	1899-12-31 00:02:00	1899-12-31 00:08:00	1899-12-31 00:02:00	-0.016	-0.02	0.016	0.059	0.018	-1	2.6	-11	0
45	28	2	1.8	78	24.0741	13	5	1	0	0	3.71795	24	3	1	57	52	0.55	0	0.664	0.587	0.607	0.571	0.106	0.089	23.6	14	26.8	18.8	6	5	10	7	5	6	21	18	1899-12-31 00:10:00	1899-12-31 00:03:00	1899-12-31 00:09:00	1899-12-31 00:02:00	-0.077	-0.55	0.077	0.036	0.017	-9.6	-8	-5	-1
46	26	2	1.79	65	20.2865	13	5	4	0	0	4.92308	34	5	1	75	75	0.86	0.6	0.66	0.58	0.618	0.585	0.181	0.222	13.4	14	30.1	21.7	5	5	6	5	2	2	13	12	1899-12-31 00:10:00	1899-12-31 00:02:00	1899-12-31 00:10:00	1899-12-31 00:01:00	-0.08	-0.26	0.08	0.033	-0.041	0.6	-8.4	0	0
47	19	2	1.75	68	22.2041	12	3	1	0	0	3.82353	24	3	4	60	80	0.89	2	0.639	0.567	0.648	0.58	0.07	0.104	19	15.7	21.8	20.4	6	8	4	4	2	3	12	15	1899-12-31 00:11:00	1899-12-31 00:03:00	1899-12-31 00:08:00	1899-12-31 00:02:00	-0.072	1.11	0.072	0.068	-0.034	-3.3	-1.4	20	2
48	23	2	1.79	74	23.0954	13	3	1	0	0	3.91892	33	4	2	76	67	1.15	0.77	0.703	0.583	0.629	0.539	0.006	0.116	21.1	14.6	31.9	26.4	6	7	2	5	2	3	10	15	1899-12-31 00:12:00	1899-12-31 00:02:00	1899-12-31 00:08:00	1899-12-31 00:01:00	-0.12	-0.38	0.12	0.09	-0.11	-6.5	-5.5	-9	1
49	20	2	1.8	78	24.0741	13	3	1	0	0	4.10256	26	3	3	53	86	0.74	0.93	0.558	0.523	0.538	0.543	0.199	0.065	15.4	12.8	18.6	17.2	4	4	3	5	6	0	13	9	1899-12-31 00:10:00	1899-12-31 00:02:00	1899-12-31 00:09:00	1899-12-31 00:01:00	-0.035	0.19	0.035	-0.005	0.134	-2.6	-1.4	33	0
50	19	2	1.79	69	21.5349	12	3	1	0	0	4.63768	31	4	2	64	59	1.21	0.72	0.628	0.579	0.592	0.528	0.094	0.152	17.7	13.1	21.4	18.5	4	4	4	6	5	3	13	13	1899-12-31 00:10:00	1899-12-31 00:02:00	1899-12-31 00:10:00	1899-12-31 00:01:00	-0.049	-0.49	0.049	0.064	-0.058	-4.6	-2.9	-5	0
51	25	2	1.75	71	23.1837	13	3	1	0	0	4.08451	26	3	4	57	109	1.49	5.2	0.711	0.61	0.689	0.59	0.203	0.217	18.1	15	18.9	15.8	7	7	6	4	2	1	15	12	1899-12-31 00:12:00	1899-12-31 00:02:00	1899-12-31 00:10:00	1899-12-31 00:01:00	-0.101	3.71	0.101	0.099	-0.014	-3.1	-3.1	52	0
52	19	1	1.76	57	18.4013	12	3	1	0	0	3.50877	28	3	4	72	94	0.71	3.4	0.742	0.507	0.572	0.474	0.018	0.084	16.7	14.6	25.3	17.4	3	7.5	8	9	7	2	18	18.5	1899-12-31 00:09:00	1899-12-31 00:02:00	1899-12-31 00:08:00	1899-12-31 00:02:00	-0.235	2.69	0.235	0.098	-0.066	-2.1	-7.9	22	4.5
53	25	2	1.86	83	23.9912	13	3	1	0	0	3.85542	27	3	1	77	73	1.55	0.75	0.607	0.511	0.51	0.479	0.076	0.104	17.8	12.2	21	15	6	3	4	3	2	5	12	11	1899-12-31 00:09:00	1899-12-31 00:02:00	1899-12-31 00:08:00	1899-12-31 00:01:00	-0.096	-0.8	0.096	0.031	-0.028	-5.6	-6	-4	-3
55	23	2	1.83	71	21.201	12	3	1	0	0	4.08451	30	3	1	66	57	0.99	0.55	0.722	0.621	0.68	0.628	0.049	0.046	19.7	15.3	27.2	17.7	4	0	5	4	3	1	12	5	1899-12-31 00:12:00	1899-12-31 00:02:00	1899-12-31 00:09:00	1899-12-31 00:01:00	-0.101	-0.44	0.101	0.052	0.003	-4.4	-9.5	-9	-4
56	32	2	1.96	79	20.5643	13	5	3	0	0	2.91139	35	5	3	77	90	1	1.79	0.675	0.547	0.64	0.623	0.021	0.098	13.5	11.8	17.1	15.6	5	6	2	5	3	2	10	13	1899-12-31 00:09:00	1899-12-31 00:01:00	1899-12-31 00:08:00	1899-12-31 00:01:00	-0.128	0.79	0.128	0.017	-0.077	-1.7	-1.5	13	1
57	18	1	1.7	62	21.4533	12	3	1	0	0	3.70968	29	3	2	75	64	0.63	0.65	0.719	0.644	0.595	0.607	0.09	0.09	16.3	15.3	22.3	20.6	6	9	9	9	4	4	19	22	1899-12-31 00:10:00	1899-12-31 00:02:00	1899-12-31 00:10:00	1899-12-31 00:01:00	-0.075	0.02	0.075	-0.012	0	-1	-1.7	-11	3
59	31	2	1.75	72	23.5102	13	3	3	0	0	3.61111	29	3	2	70	63	0.71	0.59	0.62	0.59	0.588	0.575	0.149	0.13	24.5	16	19.7	20.1	1	9	9.5	9	6.5	5	17	23	1899-12-31 00:10:00	1899-12-31 00:02:00	1899-12-31 00:08:00	1899-12-31 00:02:00	-0.03	-0.12	0.03	0.013	0.019	-8.5	0.4	-7	8
60	20	2	1.75	70	22.8571	12	3	1	0	0	3.71429	29	3	4	60	82	0.84	6.3	0.724	0.651	0.632	0.649	0.103	0.022	19.8	21.9	26.8	29.2	4	4	5	7	6.5	4	15.5	15	1899-12-31 00:10:00	1899-12-31 00:03:00	1899-12-31 00:09:00	1899-12-31 00:02:00	-0.073	5.46	0.073	-0.017	0.081	2.1	2.4	22	0
61	21	2	1.74	63	20.8086	13	3	3	0	0	3.65079	35	5	1	86	78	1.61	1.29	0.609	0.557	0.601	0.544	0.109	0.205	15.5	13.8	22.2	18.2	4.5	4	6	4	4.5	5	15	13	1899-12-31 00:09:00	1899-12-31 00:02:00	1899-12-31 00:09:00	1899-12-31 00:01:00	-0.052	-0.32	0.052	0.057	-0.096	-1.7	-4	-8	-0.5
62	19	2	1.9	85	23.5457	12	3	3	0	0	3.76471	31	4	4	83	106	2.5	3.88	0.645	0.546	0.559	0.597	0.113	0.051	13.9	12.1	20.4	14.7	5	5	8	11	6	6	19	22	1899-12-31 00:09:00	1899-12-31 00:02:00	1899-12-31 00:08:00	1899-12-31 00:02:00	-0.099	1.38	0.099	-0.038	0.062	-1.8	-5.7	23	0
63	21	2	1.93	77	20.6717	12	3	1	0	0	3.76623	29	3	3	86	93	0.8	1.03	0.671	0.586	0.596	0.542	0.041	0.068	16	14.2	19.1	22.8	7	4.5	10	10	7	4.5	24	19	1899-12-31 00:12:00	1899-12-31 00:02:00	1899-12-31 00:10:00	1899-12-31 00:02:00	-0.085	0.23	0.085	0.054	-0.027	-1.8	3.7	7	-2.5
64	21	2	1.84	70	20.6758	13	3	1	0	0	3.71429	30	3	3	67	88	1.2	1.65	0.62	0.547	0.527	0.495	0.108	0.06	20.3	17.3	22.3	18.1	7	6	13.5	17	2.5	9	23	32	1899-12-31 00:09:00	1899-12-31 00:03:00	1899-12-31 00:08:00	1899-12-31 00:02:00	-0.073	0.45	0.073	0.032	0.048	-3	-4.2	21	-1
65	24	2	1.84	80	23.6295	13	3	1	0	0	3.25	24	3	4	81	123	0.98	11.05	0.676	0.542	0.639	0.552	0.099	0.125	14.6	14.1	19.6	17.3	6	7	6	8	4	3	16	18	1899-12-31 00:11:00	1899-12-31 00:01:00	1899-12-31 00:09:00	1899-12-31 00:01:00	-0.134	10.07	0.134	0.087	-0.026	-0.5	-2.3	42	1
66	24	2	1.9	88	24.3767	13	5	1	0	0	3.29545	25	3	2	74	72	1.25	1.08	0.705	0.587	0.648	0.587	0.116	0.08	17.7	14.9	24	21.8	4	4	1.5	2	3	5	8.5	11	1899-12-31 00:11:00	1899-12-31 00:02:00	1899-12-31 00:08:00	1899-12-31 00:01:00	-0.118	-0.17	0.118	0.061	0.036	-2.8	-2.2	-2	0
68	29	2	1.75	75	24.49	13	5	1	0	0	2.66	25	3	1	72	71	1.59	0.89	0.696	0.668	0.695	0.672	0.151	-0.095	21	13.2	25.9	23.3	1	4	2	7	7	6	10	17	1899-12-31 00:12:00	1899-12-31 00:02:00	1899-12-31 00:10:00	1899-12-31 00:02:00	-0.028	-0.7	0.028	0.023	0.246	-7.8	-2.6	-1	3
69	26	2	1.75	70	22.8571	13	5	1	0	0	3.28571	30	3	3	78	79	1.52	1.01	0.631	0.548	0.572	0.518	0.066	0.114	12.9	13.1	17.3	23.9	10	6	10	12	7	6	27	24	1899-12-31 00:10:00	1899-12-31 00:02:00	1899-12-31 00:08:00	1899-12-31 00:02:00	-0.083	-0.51	0.083	0.054	-0.048	0.2	6.6	1	-4
70	20	2	1.91	91	24.9445	13	3	3	0	0	2.85714	26	3	3	86	95	2.3	3.07	0.697	0.632	0.652	0.632	0.102	0.125	20.2	16.8	24.4	19.9	7	4	2	7	3	4	12	15	1899-12-31 00:10:00	1899-12-31 00:02:00	1899-12-31 00:09:00	1899-12-31 00:02:00	-0.065	0.77	0.065	0.02	-0.023	-3.4	-4.5	9	-3
71	22	2	1.83	63	18.8121	13	3	3	0	0	4.12698	29	3	1	97	78	1.84	1.35	0.603	0.545	0.538	0.528	0.148	0.123	20.1	11.6	23.1	19.3	3	5	2	5	4	1	9	11	1899-12-31 00:09:00	1899-12-31 00:02:00	1899-12-31 00:09:00	1899-12-31 00:01:00	-0.058	-0.49	0.058	0.01	0.025	-8.5	-3.8	-19	2
72	23	2	1.87	86	24.5932	13	3	1	0	0	3.02326	29	3	1	65	67	1.34	0.92	0.627	0.547	0.593	0.552	0.028	0.036	16.4	12.5	17.4	18	2	2	1	7	4	4	7	13	1899-12-31 00:09:00	1899-12-31 00:02:00	1899-12-31 00:09:00	1899-12-31 00:01:00	-0.08	-0.42	0.08	0.041	-0.008	-3.9	0.6	2	0
73	29	1	1.63	60	22.5827	13	5	4	0	0	2.83333	34	5	3	75	89	0.84	2.09	0.601	0.602	0.615	0.597	0.157	0.294	15.4	13.1	23.9	25.2	8	4	6	3	2	2	16	9	1899-12-31 00:11:00	1899-12-31 00:03:00	1899-12-31 00:11:00	1899-12-31 00:02:00	0.001	1.25	-0.001	0.018	-0.137	-2.3	1.3	14	-4
75	20	2	1.84	75	22.1526	13	5	1	0	0	3.46667	26	3	3	56	78	0.98	1.5	0.759	0.632	0.649	0.577	-0.018	0.047	14.5	14.9	23	19.6	4	4	4	3	5	2	13	9	1899-12-31 00:11:00	1899-12-31 00:02:00	1899-12-31 00:09:00	1899-12-31 00:01:00	-0.127	0.52	0.127	0.072	-0.065	0.4	-3.4	22	0
76	21	2	1.84	70	20.6758	13	3	3	0	0	4.14286	30	3	3	83	85	1.53	0.89	0.651	0.499	0.589	0.56	0.061	0.021	19.8	15.8	23.6	18.3	6	5	5.5	6	2	5	13.5	16	1899-12-31 00:10:00	1899-12-31 00:02:00	1899-12-31 00:08:00	1899-12-31 00:02:00	-0.152	-0.64	0.152	0.029	0.04	-4	-5.3	2	-1
77	22	1	1.64	54	20.0773	13	3	3	0	0	2.59259	28	3	1	67	75	1.11	1.69	0.626	0.571	0.674	0.595	0.074	0.096	16	20	22.7	17.8	5	4	8	2	4	2	17	8	1899-12-31 00:11:00	1899-12-31 00:02:00	1899-12-31 00:08:00	1899-12-31 00:02:00	-0.055	0.58	0.055	0.079	-0.022	4	-4.9	8	-1
78	27	1	1.64	57	21.1927	13	5	3	0	0	2.45614	29	3	2	92	78	1.19	1.01	0.695	0.605	0.665	0.607	0.068	0.122	17.9	14	19.4	17	7.5	1	5	5.5	4	7	16.5	13.5	1899-12-31 00:10:00	1899-12-31 00:02:00	1899-12-31 00:08:00	1899-12-31 00:01:00	-0.09	-0.18	0.09	0.058	-0.054	-3.9	-2.4	-14	-6.5
79	29	2	1.73	69	23.0546	13	3	3	0	0	3.76812	33	4	4	71	117	1.02	8.63	0.597	0.522	0.548	0.478	0.057	0.089	13.9	12.1	22.7	31.7	5	2	6	5	5	0	16	7	1899-12-31 00:09:00	1899-12-31 00:02:00	1899-12-31 00:08:00	1899-12-31 00:02:00	-0.075	7.61	0.075	0.07	-0.032	-1.8	9	46	-3
80	25	2	1.88	68	19.2395	13	5	3	0	0	4.26471	32	4	4	59	82	1.08	1.49	0.588	0.526	0.55	0.524	0.13	0.149	13.4	11.9	17.4	15	3	3	8	9	2	3	13	15	1899-12-31 00:12:00	1899-12-31 00:02:00	1899-12-31 00:08:00	1899-12-31 00:01:00	-0.062	0.41	0.062	0.026	-0.019	-1.5	-2.4	23	0
81	22	1	1.68	63	22.3214	13	3	1	0	0	2.69841	27	3	1	105	96	0.82	1.01	0.666	0.597	0.62	0.604	0.115	0.072	13.9	15.3	23.6	19.7	7	7	10	10	6	7	23	24	1899-12-31 00:10:00	1899-12-31 00:02:00	1899-12-31 00:09:00	1899-12-31 00:02:00	-0.069	0.19	0.069	0.016	0.043	1.4	-3.9	-9	0
82	20	2	1.76	64.5	20.8226	12	3	1	0	0	4.96124	27	3	1	58	67	2.21	1.01	0.647	0.652	0.61	0.57	0.057	0.053	14.7	15.2	17.9	25.4	3	6	5	6	4	3	12	15	1899-12-31 00:10:00	1899-12-31 00:02:00	1899-12-31 00:09:00	1899-12-31 00:02:00	0.005	-1.2	-0.005	0.04	0.004	0.5	7.5	9	3
83	22	1	1.71	60	20.5191	12	3	1	0	0	3.83333	30	3	2	87	92	1.69	1.18	0.635	0.659	0.571	0.577	-0.001	-0.017	23	19.5	23.4	24.3	5	6	4	3	4	5	13	14	1899-12-31 00:09:00	1899-12-31 00:03:00	1899-12-31 00:08:00	1899-12-31 00:01:00	0.024	-0.51	-0.024	-0.006	0.016	-3.5	0.9	5	1
84	27	1	1.74	65	21.4692	13	5	4	0	0	4	31	4	3	82	100	0.99	0.5	0.673	0.592	0.625	0.581	0.006	0.057	19.6	16.2	25.3	16.4	3	5	9	4	3	3	15	12	1899-12-31 00:09:00	1899-12-31 00:02:00	1899-12-31 00:09:00	1899-12-31 00:01:00	-0.081	-0.49	0.081	0.044	-0.051	-3.4	-8.9	18	2
85	19	2	1.77	65	20.7476	12	3	1	0	0	4.46154	30	3	4	68	88	0.99	4.39	0.731	0.59	0.737	0.689	0.1	0.135	20.7	15.9	36.1	21.5	4	7	3	6	4	3	11	16	1899-12-31 00:11:00	1899-12-31 00:04:00	1899-12-31 00:10:00	1899-12-31 00:01:00	-0.141	3.4	0.141	0.048	-0.035	-4.8	-14.6	20	3
86	21	1	1.83	78	23.2912	12	3	1	0	0	3.71795	28	3	1	61	40	1.17	0.71	0.828	0.798	0.842	0.762	0.239	0.288	15.8	16	32.5	23	7	6	7	12	3	1	17	19	1899-12-31 00:13:00	1899-12-31 00:02:00	1899-12-31 00:12:00	1899-12-31 00:02:00	-0.03	-0.46	0.03	0.08	-0.049	0.2	-9.5	-21	-1
87	21	1	1.76	65	20.984	13	3	1	0	0	4	28	3	3	61	61	1.81	2.33	0.659	0.595	0.648	0.604	0.194	0.321	15.6	13.1	17.9	20.9	4	7	12	4	1	1	17	12	1899-12-31 00:10:00	1899-12-31 00:02:00	1899-12-31 00:09:00	1899-12-31 00:02:00	-0.064	0.52	0.064	0.044	-0.127	-2.5	3	0	3
88	26	2	1.8	78	24.0741	13	5	3	0	0	3.71795	30	3	2	56	57	0.98	1.35	0.611	0.593	0.6	0.547	0.02	0.093	14.6	11.9	18.3	18.5	6	5	3	7	2	2	11	14	1899-12-31 00:09:00	1899-12-31 00:02:00	1899-12-31 00:09:00	1899-12-31 00:01:00	-0.018	0.37	0.018	0.053	-0.073	-2.7	0.2	1	-1
89	25	2	1.95	93	24.4576	13	3	3	0	0	3.44086	33	4	4	87	103	1.31	10.8	0.685	0.609	0.599	0.579	0.088	0.071	16.9	15.2	21.9	16.7	4	4	5	6	1	2	10	12	1899-12-31 00:11:00	1899-12-31 00:02:00	1899-12-31 00:09:00	1899-12-31 00:02:00	-0.076	9.49	0.076	0.02	0.017	-1.7	-5.2	16	0
90	22	2	1.93	79	21.2086	13	3	1	0	0	4.05063	25	3	3	62	75	999	999	0.764	0.623	0.628	0.622	0.131	0.075	17.9	19.1	24.2	21.1	5	4	8	3	1	4	14	11	1899-12-31 00:11:00	1899-12-31 00:02:00	1899-12-31 00:09:00	1899-12-31 00:01:00	-0.141		0.141	0.006	0.056	1.2	-3.1	13	-1
92	25	1	1.61	56	21.6041	13	3	1	0	0	3.03571	29	3	1	71	76	0.87	1.2	0.707	0.605	0.614	0.556	0.085	0.066	13.5	11.6	22.8	29.5	6	4	5	7	3	2	14	13	1899-12-31 00:11:00	1899-12-31 00:02:00	1899-12-31 00:11:00	1899-12-31 00:01:00	-0.102	0.33	0.102	0.058	0.019	-1.9	6.7	5	-2
93	26	2	1.82	74	22.3403	13	5	1	0	0	3.91892	32	4	2	79	60	1.16	0.86	0.675	0.717	0.681	0.647	0.028	0.068	21.4	16.3	29.3	22.3	7	7	4	6	1	7	12	20	1899-12-31 00:10:00	1899-12-31 00:02:00	1899-12-31 00:10:00	1899-12-31 00:02:00	0.042	-0.3	-0.042	0.034	-0.04	-5.1	-7	-19	0
94	22	1	1.75	72	23.5102	13	3	1	0	0	4.02778	29	3	3	72	62	1.05	0.76	0.632	0.616	0.663	0.586	0.025	0.079	15.3	15.8	16.9	17.9	8	4	5	10	3	5	16	19	1899-12-31 00:09:00	1899-12-31 00:01:00	1899-12-31 00:08:00	1899-12-31 00:01:00	-0.016	-0.29	0.016	0.077	-0.054	0.5	1	-10	-4
95	23	2	1.85	63	18.4076	13	3	1	0	0	3.65079	33	4	4	79	78	0.9	2.65	0.638	0.597	0.633	0.622	0.037	0.059	15.5	13.9	20.4	16.7	7	7	8	11	8	6	23	24	1899-12-31 00:10:00	1899-12-31 00:02:00	1899-12-31 00:10:00	1899-12-31 00:01:00	-0.041	1.75	0.041	0.011	-0.022	-1.6	-3.7	-1	0
96	25	2	1.81	78	23.8088	13	3	1	0	0	4.10256	28	3	1	80	71	1.75	0.94	0.8	0.609	0.733	0.684	-0.065	-0.043	14.4	15.1	22.9	16.3	5	4	6.5	5.5	4	3	15.5	12.5	1899-12-31 00:12:00	1899-12-31 00:02:00	1899-12-31 00:10:00	1899-12-31 00:01:00	-0.191	-0.81	0.191	0.049	-0.022	0.7	-6.6	-9	-1
97	29	1	1.57	57	23.1247	13	3	1	1	10	2.45614	26	3	4	97	110	0.66	2.29	0.588	0.454	0.536	0.443	0.161	0.119	16	12.7	28.5	18.3	7	4	6	3	3	2	16	9	1899-12-31 00:09:00	1899-12-31 00:02:00	1899-12-31 00:08:00	1899-12-31 00:01:00	-0.134	1.63	0.134	0.093	0.042	-3.3	-10.2	13	-3
98	19	2	1.73	68	22.7204	12	3	1	0	0	3.82353	24	3	2	75	78	1.05	0.95	0.72	0.602	0.674	0.596	0.171	0.122	16.8	16.6	26	24.4	5	4	4	3	4	2	13	9	1899-12-31 00:10:00	1899-12-31 00:03:00	1899-12-31 00:09:00	1899-12-31 00:01:00	-0.118	-0.1	0.118	0.078	0.049	-0.2	-1.6	3	-1
99	21	1	1.68	63	22.3214	12	3	1	0	0	3.65079	33	4	4	61	96	1.1	2.4	0.554	0.49	0.552	0.483	0.032	0.061	14.6	13.7	20.6	19.4	7	6	5	7	5	3	17	16	1899-12-31 00:08:00	1899-12-31 00:02:00	1899-12-31 00:07:00	1899-12-31 00:02:00	-0.064	1.3	0.064	0.069	-0.029	-0.9	-1.2	35	-1
100	20	2	1.89	76	21.276	12	3	3	0	0	3.02632	30	3	3	72	84	1.29	1.58	0.574	0.522	0.49	0.489	0.127	0.107	11.5	10.8	15.5	13.6	5	5	4	4	3	2	12	11	1899-12-31 00:09:00	1899-12-31 00:01:00	1899-12-31 00:07:00	1899-12-31 00:01:00	-0.052	0.29	0.052	0.001	0.02	-0.7	-1.9	12	0
101	22	2	1.75	70	22.8571	12	3	1	0	0	5	29	3	3	65	72	1.85	1.18	0.722	0.619	0.787	0.785	0.215	0.086	15.3	11.3	18.3	16.6	4	5	7	15	4	2	15	22	1899-12-31 00:12:00	1899-12-31 00:02:00	1899-12-31 00:07:00	1899-12-31 00:01:00	-0.103	-0.67	0.103	0.002	0.129	-4	-1.7	7	1
103	25	1	1.7	73	25.2595	12	3	3	0	0	2.32877	25	3	2	73	82	0.83	0.82	0.627	0.584	0.598	0.587	0.043	0.038	17.7	16.7	31	17.8	8	4	6	5	0	3	14	12	1899-12-31 00:10:00	1899-12-31 00:03:00	1899-12-31 00:09:00	1899-12-31 00:01:00	-0.043	-0.01	0.043	0.011	0.005	-1	-13.2	9	-4
104	26	1	1.7	64	22.1453	12	3	1	0	0	3.59375	28	3	4	71	91	2.12	4.99	0.641	0.638	0.592	0.564	0.06	0.104	19.1	22.1	35.3	28	5	7	4	9	4	1	13	17	1899-12-31 00:09:00	1899-12-31 00:02:00	1899-12-31 00:09:00	1899-12-31 00:01:00	-0.003	2.87	0.003	0.028	-0.044	3	-7.3	20	2
105	20	1	1.74	70	23.1206	12	3	1	0	0	2.86	28	3	2	73	57	1.41	1.01	0.604	0.554	0.596	0.552	0.058	0.063	13.2	12.1	22.8	17	6	4	9	5	1	2	16	11	1899-12-31 00:09:00	1899-12-31 00:02:00	1899-12-31 00:09:00	1899-12-31 00:01:00	-0.05	-0.4	0.05	0.044	-0.005	-1.1	-5.8	-16	-2
106	19	2	1.9	79	21.8837	12	3	1	0	0	3.67	25	3	3	60	82	1.46	1.5	0.645	0.599	0.673	0.609	0.12	0.326	16.1	13	23.2	14.6	5	6	4	3	1	3	10	12	1899-12-31 00:11:00	1899-12-31 00:02:00	1899-12-31 00:10:00	1899-12-31	-0.046	0.04	0.046	0.064	-0.206	-3.1	-8.6	22	1
107	21	2	1.77	79	25.2163	12	3	1	0	0	3.29	24	3	1	72	62	1.4	1.3	0.562	0.558	0.543	0.528	0.104	0.042	12.9	12.7	24.6	16.3	7	5	5	6	1	3	13	14	1899-12-31 00:09:00	1899-12-31 00:02:00	1899-12-31 00:08:00	1899-12-31 00:01:00	-0.004	-0.1	0.004	0.015	0.062	-0.2	-8.3	-10	-2
108	20	2	1.88	83	23.4835	12	3	1	0	0	3.86	32	4	1	58	62	1.72	1	0.604	0.528	0.598	0.508	-0.017	0.059	15.9	11.5	26.5	16.3	6	3	6	6	0	3	12	12	1899-12-31 00:09:00	1899-12-31 00:02:00	1899-12-31 00:08:00	1899-12-31 00:01:00	-0.076	-0.72	0.076	0.09	-0.076	-4.4	-10.2	4	-3
109	21	2	1.77	70	22.3435	12	3	1	0	0	4.57	28	3	2	81	50	1.16	0.95	0.667	0.647	0.623	0.613	0.122	0.076	20.4	16.9	22.7	21.1	6	6	5	4	5	3	16	13	1899-12-31 00:11:00	1899-12-31 00:02:00	1899-12-31 00:09:00	1899-12-31 00:02:00	-0.02	-0.21	0.02	0.01	0.046	-3.5	-1.6	-31	0
110	21	1	1.64	61	22.68	12	3	1	0	0	3.28	29	3	4	68	86	1.18	4.22	0.638	0.539	0.577	0.531	0.083	0.076	20.3	18.6	29.6	27.5	3	2	8	10	3	2	14	14	1899-12-31 00:10:00	1899-12-31 00:03:00	1899-12-31 00:08:00	1899-12-31 00:02:00	-0.099	3.04	0.099	0.046	0.007	-1.7	-2.1	18	-1
111	21	2	1.9	82	22.7147	12	3	1	0	0	3.54	30	3	1	81	68	0.88	1.56	0.629	0.527	0.575	0.536	0.092	0.072	14.1	12.3	19.6	15	5	2	2.5	4	4	3	11.5	9	1899-12-31 00:08:00	1899-12-31 00:02:00	1899-12-31 00:07:00	1899-12-31 00:02:00	-0.102	0.68	0.102	0.039	0.02	-1.8	-4.6	-13	-3
112	22	2	1.83	70	20.9024	12	3	3	0	0	4.14	32	4	2	67	59	1.36	0.74	0.614	0.622	0.598	0.584	0.14	0.103	16.7	14.1	23.3	19.3	4	7	5	7	4	4	13	18	1899-12-31 00:10:00	1899-12-31 00:02:00	1899-12-31 00:09:00	1899-12-31 00:01:00	0.008	-0.62	-0.008	0.014	0.037	-2.6	-4	-8	3
114	22	1	1.75	70	22.8571	12	3	1	0	0	3.29	30	3	4	83	83	1.66	3.46	0.625	0.541	0.582	0.523	0.063	0.079	16.8	14.6	21.1	18.6	3	6	10	11	6	3	19	20	1899-12-31 00:09:00	1899-12-31 00:02:00	1899-12-31 00:08:00	1899-12-31 00:01:00	-0.084	1.8	0.084	0.059	-0.016	-2.2	-2.5	0	3
115	30	2	1.83	84	25.0829	13	5	4	1	4	3.1	29	3	2	79	76	1.32	1.27	0.766	0.703	0.775	0.655	0.147	0.124	19.4	15.6	22.3	25	4	4	3	3	0	1	7	8	1899-12-31 00:12:00	1899-12-31 00:03:00	1899-12-31 00:10:00	1899-12-31 00:01:00	-0.063	-0.05	0.063	0.12	0.023	-3.8	2.7	-3	0
116	26	1	1.6	52	20.3125	12	3	1	0	0	3.26923	28	3	2	81	61	1.2	1.64	0.738	0.699	0.694	0.658	-0.011	0.011	19.4	15.9	22.3	17.6	6	4	7	14	2	4	15	22	1899-12-31 00:10:00	1899-12-31 00:02:00	1899-12-31 00:09:00	1899-12-31 00:01:00	-0.039	0.44	0.039	0.036	-0.022	-3.5	-4.7	-20	-2
117	24	1	1.7	60	20.7612	12	3	3	0	0	3.83333	29	3	1	79	69	1.14	1.02	0.578	0.542	0.624	0.534	-0.019	0.067	17.8	16.5	27.1	19.2	6	4	8	6	1	3	15	13	1899-12-31 00:08:00	1899-12-31 00:02:00	1899-12-31 00:08:00	1899-12-31 00:01:00	-0.036	-0.12	0.036	0.09	-0.086	-1.3	-7.9	-10	-2
118	25	2	1.85	78	22.7904	12	3	1	0	0	3.71795	27	3	4	75	108	1.36	3.55	0.624	0.568	0.583	0.512	0.052	0.093	12.3	12.7	18.2	22.4	7.5	9	9	10	7	6	23.5	25	1899-12-31 00:09:00	1899-12-31 00:02:00	1899-12-31 00:08:00	1899-12-31 00:01:00	-0.056	2.19	0.056	0.071	-0.041	0.4	4.2	33	1.5
119	20	2	1.83	85	25.3815	12	3	1	0	0	3.76471	28	3	2	65	58	1.13	1.01	0.617	0.615	0.597	0.587	0.042	0.073	17.4	13.6	28	18.6	3	7	5	1	5	2	13	10	1899-12-31 00:09:00	1899-12-31 00:02:00	1899-12-31 00:09:00	1899-12-31	-0.002	-0.12	0.002	0.01	-0.031	-3.8	-9.4	-7	4
120	31	2	1.8	80	24.6914	13	5	4	0	0	3.625	29	3	3	77	84	1.94	1.53	0.745	0.625	0.737	0.637	0.035	0.135	18.7	17.7	22.7	20	5	2	4	3	5	4	14	9	1899-12-31 00:10:00	1899-12-31 00:03:00	1899-12-31 00:09:00	1899-12-31 00:01:00	-0.12	-0.41	0.12	0.1	-0.1	-1	-2.7	7	-3
121	25	1	1.7	54	18.6851	12	3	3	1	3	3.14815	32	4	1	81	65	0.82	0.9	0.752	0.604	0.65	0.551	-0.007	0.096	19.2	18.8	25.5	27.1	5	2	7	4	9	3	21	9	1899-12-31 00:11:00	1899-12-31 00:04:00	1899-12-31 00:08:00	1899-12-31 00:01:00	-0.148	0.08	0.148	0.099	-0.103	-0.4	1.6	-16	-3
122	29	2	1.87	80	22.8774	13	3	3	0	0	4	34	5	4	65	82	0.99	4.18	0.604	0.54	0.559	0.517	0.089	0.035	10.9	11.1	19.3	15.7	3	4	8	8.5	4	4	15	16.5	1899-12-31 00:10:00	1899-12-31 00:01:00	1899-12-31 00:08:00	1899-12-31 00:02:00	-0.064	3.19	0.064	0.042	0.054	0.2	-3.6	17	1
123	21	2	1.86	70	20.2336	12	3	3	0	0	3.71429	33	4	3	78	93	1.66	1.25	0.635	0.594	0.637	0.643	0.119	0.108	14.7	12.1	15.8	13.6	4.5	3	6	2	1	2	11.5	7	1899-12-31 00:09:00	1899-12-31 00:02:00	1899-12-31 00:09:00	1899-12-31 00:02:00	-0.041	-0.41	0.041	-0.006	0.011	-2.6	-2.2	15	-1.5
124	30	2	1.89	90	25.1953	13	5	4	0	0	2.22222	34	5	2	108	98	1.08	1.18	0.548	0.472	0.509	0.457	0.054	0.066	12	13	29	16.7	9	6	6	14	8	5	23	24.5	1899-12-31 00:08:00	1899-12-31 00:02:00	1899-12-31 00:06:00	1899-12-31 00:02:00	-0.076	0.1	0.076	0.052	-0.012	1	-12.3	-10	-3
125	25	2	1.9	67	18.5596	13	3	3	0	0	3.8806	33	4	4	89	107	1.1	7.17	0.872	0.778	0.806	0.672	-0.012	0.085	18.1	14.7	30.9	34.8	7	5	4	3	1	2	12	10	1899-12-31 00:12:00	1899-12-31 00:03:00	1899-12-31 00:11:00	1899-12-31 00:01:00	-0.094	6.07	0.094	0.134	-0.097	-3.4	3.9	18	-2
126	32	2	1.77	79	25.2163	13	3	3	1	15	3.29114	29	3	4	71	103	0.74	6.09	0.602	0.497	0.53	0.487	0.119	0.107	13.2	11.6	18.4	20.4	9	6	5	9	2	4	16	19	1899-12-31 00:08:00	1899-12-31 00:02:00	1899-12-31 00:08:00	1899-12-31 00:01:00	-0.105	5.35	0.105	0.043	0.012	-1.6	2	32	-3
127	23	1	1.57	55	22.3133	12	3	3	0	0	3.63636	29	3	1	80	74	1.39	1.11	0.568	0.486	0.534	0.478	0.089	0.081	14.9	11.7	18	15.3	7	7	9	11	4	3	20	21	1899-12-31 00:11:00	1899-12-31 00:02:00	1899-12-31 00:07:00	1899-12-31 00:01:00	-0.082	-0.28	0.082	0.056	0.008	-3.2	-2.7	-6	0
128	25	1	1.53	60	25.6312	13	5	4	0	0	1.83333	28	3	2	68	87	1.15	2.33	0.704	0.598	0.653	0.598	0.026	0.14	18.8	17.3	29.1	26.6	4.5	2	4.5	4	3	1	12	7	1899-12-31 00:11:00	1899-12-31 00:01:00	1899-12-31 00:08:00	1899-12-31 00:02:00	-0.106	1.18	0.106	0.055	-0.114	-1.5	-2.5	19	-2.5
130	31	2	1.74	72	23.7812	13	5	4	0	0	3.61111	29	3	4	58	104	1.6	6.68	0.705	0.633	0.673	0.588	0.175	0.111	22	16.9	26.2	19.7	4	3.5	5	7	3	1.5	12	12	1899-12-31 00:11:00	1899-12-31 00:02:00	1899-12-31 00:09:00	1899-12-31 00:01:00	-0.072	5.08	0.072	0.085	0.064	-5.1	-6.5	46	-0.5
[truncated: 5 more columns]
