# Supplementary material for: Do Reported Effects of Acute Aerobic Exercise on Subsequent Higher Cognitive Performances Remain if Tested against an Instructed Self-Myofascial Release Training Control Group? A Randomized Controlled Trial
Source: PLoS One. 2016 Dec 8;11(12):e0167818. doi: 10.1371/journal.pone.0167818 (PMC5145178; doi:10.1371/journal.pone.0167818)
Supplement: S2 Table — (XLS) [file pone.0167818.s004.xls]

## Sheet: Data Set 2
participant_#	rater1_FR_primacy_t0	rater1_FR_primacy_t1	rater1_FR_middle_t0	rater1_FR_middle_t1	rater1_FR_recency_t0	rater1_FR_recency_t1	rater1_FR_total_t0	rater1_FR_total_t1	rater2_FR_primacy_t0	rater2_FR_primacy_t1	rater2_FR_middle_t0	rater2_FR_middle_t1	rater2_FR_recency_t0	rater2_FR_recency_t1	rater2_FR_total_t0	rater2_FR_total_t1	mean_FR_primacy_t0	mean_FR_primacy_t1	mean_FR_middle_t0	mean_FR_middle_t1	mean_FR_recency_t0	mean_FR_recency_t1	mean_FR_total_t0	mean_FR_total_t1
1	6	4	7	5	1	5	14	14	6	4	7	5	1	5	14	14	6	4	7	5	1	5	14	14
2	6	3	8	7	4	5	18	15	6	3	8	7	4	4	18	14	6	3	8	7	4	4.5	18	14.5
3	5	3	4	2	1	4	10	9	5	3	3	2	1	4	9	9	5	3	3.5	2	1	4	9.5	9
4	7	9	12	8	4	5	23	22	7	9	12	8	4	5	23	22	7	9	12	8	4	5	23	22
5	8	4	6	6	7	4	21	14	8	4	6	6	7	4	21	14	8	4	6	6	7	4	21	14
6	6	6	2	2	1	3	9	11	6	6	2	2	1	3	9	11	6	6	2	2	1	3	9	11
7	5	4	5	6	2	1	12	11	5	4	5	6	2	1	12	11	5	4	5	6	2	1	12	11
8	6	2	6	11	5	3	17	16	6	2	6	11	5	3	17	16	6	2	6	11	5	3	17	16
9	7	5	12	10	4	8	23	23	7	5	12	8	4	8	23	21	7	5	12	9	4	8	23	22
10	4	3	12	7	6	4	22	14	4	3	12	6	6	4	22	13	4	3	12	6.5	6	4	22	13.5
11	3	4	4	3	0	1	7	8	3	4	4	3	0	1	7	8	3	4	4	3	0	1	7	8
12	4	6	12	9	7	4	23	19	4	6	12	9	7	4	23	19	4	6	12	9	7	4	23	19
13	4	3	3	5	2	3	9	11	4	3	3	5	2	3	9	11	4	3	3	5	2	3	9	11
14	5	4	2	4	1	3	8	11	5	4	3	4	1	3	8	11	5	4	2.5	4	1	3	8	11
15	3	3	4	4	3	5	10	12	3	3	4	4	3	5	10	12	3	3	4	4	3	5	10	12
16	5	5	5	7	7	3	17	15	5	5	5	7	6	3	16	15	5	5	5	7	6.5	3	16.5	15
18	3	0	3	9	3	3	9	12	3	0	3	6	3	3	9	9	3	0	3	7.5	3	3	9	10.5
19	5	5	2	6	2	4	9	15	5	5	2	6	2	4	9	15	5	5	2	6	2	4	9	15
20	5	4	7	7	6	4	18	15	5	4	7	7	6	4	18	15	5	4	7	7	6	4	18	15
21	4	5	5	5	3	5	12	15	4	5	6	4	4	5	14	14	4	5	5.5	4.5	3.5	5	13	14.5
22	4	4	3	2	3	3	10	9	4	4	3	2	3	3	10	9	4	4	3	2	3	3	10	9
23	6	1	6	8	2	2	14	11	6	1	4	8	2	2	12	11	6	1	5	8	2	2	13	11
24	4	7	4	4	2	3	10	14	4	7	4	4	2	3	10	14	4	7	4	4	2	3	10	14
25	7	5	6	6	3	6	16	17	7	5	6	5	3	6	16	16	7	5	6	5.5	3	6	16	16.5
26	3	3	4	4	2	2	9	9	3	3	4	4	2	2	9	9	3	3	4	4	2	2	9	9
27	2	2	7	5	1	5	10	12	2	2	7	5	1	5	10	12	2	2	7	5	1	5	10	12
28	5	8	6	5	6	2	17	15	5	8	6	4	6	3	17	15	5	8	6	4.5	6	2.5	17	15
29	7	2	5	7	4	3	16	12	7	2	5	7	4	3	16	12	7	2	5	7	4	3	16	12
30	7	6	0	0	0	0	7	6	7	6	0	0	0	0	7	6	7	6	0	0	0	0	7	6
31	4	5	11	5	3	2	18	12	4	5	11	5	3	2	18	12	4	5	11	5	3	2	18	12
32	6	2	7	7	2	4	15	13	6	2	7	7	2	4	15	13	6	2	7	7	2	4	15	13
33	5	7	6	2	2	3	13	12	5	7	6	2	2	3	13	12	5	7	6	2	2	3	13	12
34	4	5	4	6	5	5	13	16	4	5	4	6	5	6	13	17	4	5	4	6	5	5.5	13	16.5
35	2	1	5	3	1	2	8	6	2	1	5	3	1	2	8	6	2	1	5	3	1	2	8	6
36	4	6	6	6	3	5	13	17	4	6	6	6	3	5	13	17	4	6	6	6	3	5	13	17
37	4	6	9	5	2	5	15	16	4	6	9	5	2	5	15	16	4	6	9	5	2	5	15	16
38	4	4	9	10	2	5	15	19	4	4	8	10	2	5	14	19	4	4	8.5	10	2	5	14.5	19
39	5	4	6	5	4	2	15	11	5	4	6	5	4	2	15	11	5	4	6	5	4	2	15	11
40	5	8	4	10	3	2	12	20	5	7	4	10	3	2	12	19	5	7.5	4	10	3	2	12	19.5
41	6	1	9	6	6	4	21	11	6	1	9	6	6	4	21	11	6	1	9	6	6	4	21	11
42	4	7	3	3	2	4	9	14	4	6	3	3	2	4	9	13	4	6.5	3	3	2	4	9	13.5
43	5	2	6	9	4	5	15	16	5	2	6	9	4	5	15	16	5	2	6	9	4	5	15	16
44	4	4	8	9	2	5	14	18	4	4	7	9	4	5	15	18	4	4	7.5	9	3	5	14.5	18
45	6	5	10	7	5	6	21	18	6	5	10	7	5	6	21	18	6	5	10	7	5	6	21	18
46	5	5	6	5	2	2	13	12	5	5	6	5	2	2	13	12	5	5	6	5	2	2	13	12
47	6	8	4	4	2	3	12	15	6	8	4	4	2	3	12	15	6	8	4	4	2	3	12	15
48	6	7	2	5	2	3	10	15	6	7	2	5	2	3	10	15	6	7	2	5	2	3	10	15
49	4	4	3	5	6	0	13	9	4	4	3	5	6	0	13	9	4	4	3	5	6	0	13	9
50	4	4	4	6	5	3	13	13	4	4	4	6	5	3	13	13	4	4	4	6	5	3	13	13
51	7	7	6	4	2	1	15	12	7	7	6	4	2	1	15	12	7	7	6	4	2	1	15	12
52	3	8	8	9	7	2	18	19	3	7	8	9	7	2	18	18	3	7.5	8	9	7	2	18	18.5
53	6	3	4	3	2	5	12	11	6	3	4	3	2	5	12	11	6	3	4	3	2	5	12	11
55	4	0	5	4	3	1	12	5	4	0	5	4	3	1	12	5	4	0	5	4	3	1	12	5
56	5	6	2	5	3	2	10	13	5	6	2	5	3	2	10	13	5	6	2	5	3	2	10	13
57	6	9	9	9	4	4	19	22	6	9	9	9	4	4	19	22	6	9	9	9	4	4	19	22
59	1	9	9	9	7	5	17	23	1	9	10	9	6	5	17	23	1	9	9.5	9	6.5	5	17	23
60	4	4	5	7	6	4	15	15	4	4	5	7	7	4	16	15	4	4	5	7	6.5	4	15.5	15
61	5	4	6	4	4	5	15	13	4	4	6	4	5	5	15	13	4.5	4	6	4	4.5	5	15	13
62	5	5	8	11	6	6	19	22	5	5	8	11	6	6	19	22	5	5	8	11	6	6	19	22
63	7	6	10	10	7	3	24	19	7	3	10	10	7	6	24	19	7	4.5	10	10	7	4.5	24	19
64	7	6	13	17	3	9	23	32	7	6	14	17	2	9	23	32	7	6	13.5	17	2.5	9	23	32
65	6	7	6	8	4	3	16	18	6	7	6	8	4	3	16	18	6	7	6	8	4	3	16	18
66	5	4	1	2	3	5	9	11	3	4	2	2	3	5	8	11	4	4	1.5	2	3	5	8.5	11
68	1	4	2	7	7	6	10	17	1	4	2	7	7	6	10	17	1	4	2	7	7	6	10	17
69	10	6	10	12	7	6	27	24	10	6	10	12	7	6	27	24	10	6	10	12	7	6	27	24
70	7	4	2	7	3	4	12	15	7	4	2	7	3	4	12	15	7	4	2	7	3	4	12	15
71	3	5	2	5	4	1	9	11	3	5	2	5	4	1	9	11	3	5	2	5	4	1	9	11
72	2	2	1	7	4	4	7	13	2	2	1	7	4	4	7	13	2	2	1	7	4	4	7	13
73	8	4	6	3	2	2	16	9	8	4	6	3	2	2	16	9	8	4	6	3	2	2	16	9
75	4	4	4	3	5	2	13	9	4	4	4	3	5	2	13	9	4	4	4	3	5	2	13	9
76	6	5	5	6	2	5	13	16	6	5	6	6	2	5	14	16	6	5	5.5	6	2	5	13.5	16
77	5	4	8	2	4	2	17	8	5	4	8	2	4	2	17	8	5	4	8	2	4	2	17	8
78	8	1	5	5	4	7	17	13	7	1	5	6	4	7	16	14	7.5	1	5	5.5	4	7	16.5	13.5
79	5	2	6	5	5	0	16	7	5	2	6	5	5	0	16	7	5	2	6	5	5	0	16	7
80	3	3	8	9	2	3	13	15	3	3	8	9	2	3	13	15	3	3	8	9	2	3	13	15
81	7	7	10	10	6	7	23	24	7	7	10	10	6	7	23	24	7	7	10	10	6	7	23	24
82	3	6	5	6	4	3	12	15	3	6	5	6	4	3	12	15	3	6	5	6	4	3	12	15
83	5	6	4	3	4	5	13	14	5	6	4	3	4	5	13	14	5	6	4	3	4	5	13	14
84	3	5	9	4	3	3	15	12	3	5	9	4	3	3	15	12	3	5	9	4	3	3	15	12
85	4	7	3	6	4	3	11	16	4	7	3	6	4	3	11	16	4	7	3	6	4	3	11	16
86	7	6	7	12	3	1	17	19	7	6	7	12	3	1	17	19	7	6	7	12	3	1	17	19
87	4	7	12	4	1	1	17	12	4	7	12	4	1	1	17	12	4	7	12	4	1	1	17	12
88	6	5	3	7	2	2	11	14	6	5	3	7	2	2	11	14	6	5	3	7	2	2	11	14
89	4	4	5	6	1	2	10	12	4	4	5	6	1	2	10	12	4	4	5	6	1	2	10	12
90	5	4	8	3	1	4	14	11	5	4	8	3	1	4	14	11	5	4	8	3	1	4	14	11
92	6	4	5	7	3	2	14	13	6	4	5	7	3	2	14	13	6	4	5	7	3	2	14	13
93	7	7	4	6	1	7	12	20	7	7	4	6	1	7	12	20	7	7	4	6	1	7	12	20
94	8	4	5	10	3	5	16	19	8	4	5	10	3	5	16	19	8	4	5	10	3	5	16	19
95	7	7	8	11	8	6	23	24	7	7	8	11	8	6	23	24	7	7	8	11	8	6	23	24
96	5	4	7	6	4	3	16	13	5	4	6	5	4	3	15	12	5	4	6.5	5.5	4	3	15.5	12.5
97	7	4	6	3	3	2	16	9	7	4	6	3	3	2	16	9	7	4	6	3	3	2	16	9
98	5	4	4	3	4	2	13	9	5	4	4	3	4	2	13	9	5	4	4	3	4	2	13	9
99	7	6	5	7	5	3	17	16	7	6	5	7	5	3	17	16	7	6	5	7	5	3	17	16
100	5	5	4	4	3	2	12	11	5	5	4	4	3	2	12	11	5	5	4	4	3	2	12	11
101	4	5	7	15	4	2	15	22	4	5	7	15	4	2	15	22	4	5	7	15	4	2	15	22
103	8	4	6	5	0	3	14	12	8	4	6	5	0	3	14	12	8	4	6	5	0	3	14	12
104	5	7	4	9	4	1	13	17	5	7	4	9	4	1	13	17	5	7	4	9	4	1	13	17
105	6	4	9	5	1	2	16	11	6	4	9	5	1	2	16	11	6	4	9	5	1	2	16	11
106	5	6	4	3	1	3	10	12	5	6	4	3	1	3	10	12	5	6	4	3	1	3	10	12
107	7	5	5	6	1	3	13	14	7	5	5	6	1	3	13	14	7	5	5	6	1	3	13	14
108	6	3	6	6	0	3	12	12	6	3	6	6	0	3	12	12	6	3	6	6	0	3	12	12
109	6	6	5	4	5	3	16	13	6	6	5	4	5	3	16	13	6	6	5	4	5	3	16	13
110	3	2	8	10	3	2	14	14	3	2	8	10	3	2	14	14	3	2	8	10	3	2	14	14
111	5	2	3	4	4	3	12	9	5	2	2	4	4	3	11	9	5	2	2.5	4	4	3	11.5	9
112	4	7	5	7	4	4	13	18	4	7	5	7	4	4	13	18	4	7	5	7	4	4	13	18
114	3	6	10	11	6	3	19	20	3	6	10	11	6	3	19	20	3	6	10	11	6	3	19	20
115	4	4	3	3	0	1	7	8	4	4	3	3	0	1	7	8	4	4	3	3	0	1	7	8
116	6	4	7	14	2	4	15	22	6	4	7	14	2	4	15	22	6	4	7	14	2	4	15	22
117	6	4	8	6	1	3	15	13	6	4	8	6	1	3	15	13	6	4	8	6	1	3	15	13
118	8	9	9	10	7	6	24	25	7	9	9	10	7	6	23	25	7.5	9	9	10	7	6	23.5	25
119	3	7	5	1	5	2	13	10	3	7	5	1	5	2	13	10	3	7	5	1	5	2	13	10
120	5	2	4	3	5	4	14	9	5	2	4	3	5	4	14	9	5	2	4	3	5	4	14	9
121	5	2	7	4	9	3	21	9	5	2	7	4	9	3	21	9	5	2	7	4	9	3	21	9
122	3	4	8	9	4	4	15	17	3	4	8	8	4	4	15	16	3	4	8	8.5	4	4	15	16.5
123	4	3	6	2	1	2	11	7	5	3	6	2	1	2	12	7	4.5	3	6	2	1	2	11.5	7
124	9	6	6	14	8	5	23	25	9	6	6	14	8	5	23	24	9	6	6	14	8	5	23	24.5
125	7	5	4	3	1	2	12	10	7	5	4	3	1	2	12	10	7	5	4	3	1	2	12	10
126	9	6	5	9	2	4	16	19	9	6	5	9	2	4	16	19	9	6	5	9	2	4	16	19
127	7	7	9	11	4	3	20	21	7	7	9	11	4	3	20	21	7	7	9	11	4	3	20	21
128	4	2	5	4	3	1	12	7	5	2	4	4	3	1	12	7	4.5	2	4.5	4	3	1	12	7
130	4	4	5	7	3	1	12	12	4	3	5	7	3	2	12	12	4	3.5	5	7	3	1.5	12	12
